# Supplementary material for: Tolyporphins–Exotic Tetrapyrrole Pigments in a Cyanobacterium—A Review
Source: Molecules. 2023 Aug 18;28(16):6132. doi: 10.3390/molecules28166132 (PMC10459692; doi:10.3390/molecules28166132)
Supplement: Supplementary file 1 [file molecules-28-06132-s001.zip]

Archive with 1 entries (1 files):
- molecules-2529521-supplementary.pdf
